# Supplementary material for: Translating Virtual Prey-Predator Interaction to Real-World Robotic Environments: Enabling Multimodal Sensing and Evolutionary Dynamics
Source: Biomimetics (Basel). 2023 Dec 1;8(8):580. doi: 10.3390/biomimetics8080580 (PMC10742093; doi:10.3390/biomimetics8080580)
Supplement: Supplementary file 1 [file biomimetics-08-00580-s001.zip]

Archive with 6 entries (6 files):
- FigS1-RealRobotExperimentArenaLength1200OdorWidth80.pdf
- FigS2-RealRobotExperimentArenaLength1200OdorWidth100.pdf
- FigS3-RealRobotExperimentArenaLength800OdorWidth100.pdf
- video1-simulation_arena_w=280_phero_w=20_3.mp4
- video2-robot_experiments.mp4
- video3-robot_behaviors.mp4
